# Supplementary material for: Unraveling the Effects of Climate Change and Human Activity on Potential Habitat Range Shifts in Four Symplocos Species in China
Source: Plants (Basel). 2025 Oct 18;14(20):3200. doi: 10.3390/plants14203200 (PMC12567360; doi:10.3390/plants14203200)
Supplement: Supplementary file 1 [file plants-14-03200-s001.zip]

Archive with 1 entries (1 files):
- plants-3859136-supplementary.pdf
